# Supplementary material for: Enhancing the Hypolipidemic and Functional Properties of Flammulina velutipes Root Dietary Fiber via Steam Explosion
Source: Foods. 2024 Nov 13;13(22):3621. doi: 10.3390/foods13223621 (PMC11593700; doi:10.3390/foods13223621)
Supplement: Supplementary file 1 [file foods-13-03621-s001.zip]

Archive with 1 entries (1 files):
- foods-3260765-supplementary.pdf
